# Supplementary material for: Comparative Genomics of Bacillus thuringiensis Reveals a Path to Specialized Exploitation of Multiple Invertebrate Hosts
Source: mBio. 2017 Aug 8;8(4):e00822-17. doi: 10.1128/mBio.00822-17 (PMC5550751; doi:10.1128/mBio.00822-17)
Supplement: TABLE S1 [file mbo004173420st1.xlsx]

## Sheet: Sheet1
Table S1 Bacillus thuringiensis used in this study.
Stain Information							Reads information		Assembly information
Strain name	Serotype	Isolated location	Source	Targe order	antisera standard	Isolated year	Read length	Reads number	Number	Total size	Longest	N50	L50	Acc No.
ATCC10792	H1		Ephestia kühniella	Lepidoptera										ACNF00000000.1
4A4	H1	England	Ephestia elutella	Lepidoptera			125;125	4451481	109	6465298	562741	148365	12	NFCE00000000
Bt407	H1													CP003889 - CP003898
IS5056	H1	Poland	soil	Lepidoptera		2005								CP004123 - CP004137
T01001	H1		Ephestia kühniella	Lepidoptera	T	1915								ACNA00000000.1
T01-328	H1			Lepidoptera										ARXZ00000000.2
4B2	H2	US	Malacosoma distria	Lepidoptera	T				69	5704381	622739	231858	8	NFCW00000000
CTC	H2	China					100;100		54	5320644	1163707	433400	4	NFEL00000000
YBT020	H2	China												CP002508 - CP002510
HD-1	H3abc	USA	pink bollworm	Lepidoptera		1967								CP004870 - CP004883
HD73	H3abc	France												CP004069 - CP004076
T03a001	H3abc		Ephestia kühniella	Lepidoptera	T									ACND00000000.1
YBT1520	H3abc	China		Lepidoptera										CP004858 - CP004869
4C1	H3ac	Czechoslovakia	Bombyx mori	Lepidoptera			125;125	5707024	148	5948094	752812	216599	7	NFDM00000000
4AO1	H3ad	Japan		Lepidoptera	T	1989	150;150	4213494	98	6293845	622014	291932	8	NFCM00000000
4AP1	H3ade	Japan		Lepidoptera	T	1989	150;150	3981645	111	6271723	391908	150069	14	NFCN00000000
T04001	H4ab	Canada		Lepidoptera	T									ACNB00000000.1
HD5	H4ac			Lepidoptera	T		150;150	4054336	160	6745498	395663	109024	17	NFEM00000000
4G1	H5ab	USSR	Gallaeria mellonella	Lepidoptera	T	1958	125;125	4146874	215	6366929	379880	55304	30	NFDR00000000
4H1	H5ac	Czechoslovakia	Notodonta aniera	Lepidoptera			125;125	4734963	72	5806021	577901	211058	9	NGQG00000000
4H2	H5ac	Canada			T	1972	125;125	4192955	30	5371015	1037355	660830	3	NFDS00000000
4I4	H6	Canada	Plodia interpunctella	Lepidoptera	T	1958	150;150	3901532	276	6401925	248612	42877	45	NFDT00000000
4J1	H7	Japan	Heliothis assulta	Lepidoptera			125;125	4760413	263	6693763	277081	55154	33	NFDU00000000
4J2	H7	England	Plodia interpunctella	Lepidoptera			125;125	4708057	316	6720226	274654	51924	37	NFDV00000000
4J3	H7	England	Plodia interpunctella	Lepidoptera			125;125	4284502	278	7045912	351999	53087	38	NFDW00000000
4J4	H7	Japan	Heliothis assulta	Lepidoptera	T		150;150	3523769	185	6178927	275591	74956	25	NFDX00000000
4J5	H7	England	Plodia interpunctella	Lepidoptera			125;125	4719585	184	6707671	395661	92738	20	NFDY00000000
Hu4-2	H7			Lepidoptera										AMXT00000000.2
Leapi01	H7			Lepidoptera										AMXS00000000.2
T07005	H7			Lepidoptera			150;150	3836043	213	6815258	343344	71882	29	NFEO00000000
T07019	H7			Lepidoptera			150;150	3219476	277	7214290	220427	57356	35	NFEP00000000
T07030	H7			Lepidoptera			150;150	3389965	258	6896415	275593	58741	33	NFEQ00000000
T07128	H7			Lepidoptera			150;150	4584564	175	6154848	275591	74956	26	NFER00000000
T07148	H7			Lepidoptera			150;150	3280551	213	6562772	275589	59219	30	NFES00000000
T07151	H7			Lepidoptera			150;150	6575590	52	5823474	1144152	504869	4	NFET00000000
T07153	H7			Lepidoptera			150;150	5801726	200	6483654	275589	68927	29	NFEU00000000
T07183	H7			Lepidoptera			150;150	5806200	244	6852066	343339	57014	31	NFEV00000000
4AA1	H8ab			Coleoptera	T	1989	100;100		73	6301287	1779257	769022	3	CP010577 - CP010583
4Z1	H8ac	China			T	1975	150;150	5737273	70	6361394	1236718	475365	5	NFEJ00000000
4AZ1	H8bd	Czechoslovakia			T				37	5367349	1103511	478818	4	NFCV00000000
4L3	H9			Lepidoptera	T		150;150	4673459	272	6819280	224543	66433	27	NFDZ00000000
Na205-3	H9													AYXQ00000000.1
YBT032	H10ab			Lepidoptera					174	5845901	265914	97052	19	NFEK00000000
4M3	H10ab	England			T	1968	150;150	3756746	50	5694246	1118154	372463	5	NFEA00000000
4BF1	H10ac	Germany		Coleoptera	T		150;150	3169722	85	6073157	1119348	400127	5	NFDA00000000
4N1	H11ab	England	Gallaeria mellonella	Lepidoptera	T	1956	150;150	4349020	148	7120484	481500	139027	16	NFEB00000000
4U1	H11ac	Japan	Bombyx mori	Lepidoptera	T	1979	150;150	4891994	204	5778580	216081	65799	27	NFEF00000000
4O1	H12			Lepidoptera	T		150;150	4281460	151	6365027	531174	85795	22	NFEC00000000
T13001	H13	Pakistan	Cydia pomonella	Rhabditida	T									ACNC00000000.1
4Q1	H14	Israel	Culicidae larvae	Diptera	T		150;150	4865887	84	6393715	659090	267167	8	NFED00000000
4Q7	H14					1987								JEOC00000000.1
HD789	H14	China	forest	Diptera										CP003763 - CP003769
IBL200	H14-like			Diptera										ACNK00000000.1
IBL4222	H14-like		cat	Diptera										ACNL00000000.1
4R1	H15				T	1979			65	6046696	641766	284221	7	MOOT00000000
h16	H16				T		150;150	5314516	227	5912900	216290	65351	28	MOOU00000000
4V1	H17	c	Bombyx mori	Lepidoptera	T	1981	150;150	4751072	226	5889832	216004	65346	28	NFEG00000000
4W1	H18ab	Japan	Bombyx mori	Lepidoptera	T	1981	150;150	5241268	134	6685559	874590	189486	9	NFEH00000000
4CA1	H18ac	South Korea			T				77	6218479	1038188	308443	5	NFDN00000000
4Y1	H19	China			T									ACMY00000000.1
4AM1	H20ab	China	Prodenia litura	Lepidoptera	T	1979	125;125	5039500	408	7904260	698774	77032	25	MOOH00000000
4BA1	H20ac	India	soil		T				42	5701900	961079	490829	4	NFCX00000000
4X1	H21			Lepidoptera	T	1984	125;125	6113641	228	6659677	282486	86726	23	NFEI00000000
4AN1	H22	Chian			T	1986	150;150	6754548	102	6056299	633527	190974	9	MOOI00000000
4AT1	H23	Japan		Lepidoptera	T	1986	150;150	4970385	79	6217468	1104838	589316	4	NFCQ00000000
4AX1	H24ac	USSR	soil	Diptera	T		150;150	5206641	110	6737348	688563	235610	8	NFCT00000000
4AL1	H25	South Korea		Lepidoptera	T	1994			45	5684190	945396	442055	5	NFCL00000000
4AG1	H26	France	soil	Coleoptera	T		150;150	4179983	136	6196225	678202	251171	8	NFCJ00000000
4AC1	H27	Mexico			T	1988			124	6773057	944065	212119	10	NFCF00000000
4AJ1	H28ab	Mexico			T		150;150	4608685	92	6648135	1061401	225803	9	NFCK00000000
4CF1	H28ac	Malaysia			T		150;150	3670931	206	6405653	394819	168722	13	MOOS00000000
4AE1	H29	Japan	Bombyx mori	Lepidoptera	T	1996	150;150	4547642	209	6242131	378564	58253	29	NFCH00000000
T30001	H30			Diptera	T		150;150	3263272	292	7445409	459270	81798	22	MOOV00000000
4AD1	H31	USSR	soil		T	1990	150;150	5681262	148	6192330	678094	242186	10	NFCG00000000
4AF1	H32	Cameroon			T				152	6316675	1057237	145173	10	NFCI00000000
4AK1	H33	South Korea			T	1994	150;150	3680692	113	6150504	588523	195749	10	MOOG00000000
97-27	H34	Iraq				2003								AE017355, CP000047
4AH1	H34	South Korea			T	1994			319	6771644	494573	134606	13	MOOF00000000
4AQ1	H35	South Korea	soil		T		150;150	3755094	71	5999573	948456	270096	6	NFCO00000000
4AV1	H36	Malaysia			T		150;150	3822861	104	6177077	583744	172401	11	NFCR00000000
4AW1	H37	Spain		Lepidoptera	T		150;150	4802871	166	6719392	404370	109024	17	NFCS00000000
4AS1	H38	Brazil	black pepper powder		T		100;100		52	5425951	641545	403796	6	MOOJ00000000
4AY1	H39	Brazil	black pepper powder		T		100;100		70	5996198	1681296	417782	4	NFCU00000000
4BD1	H40	China		Coleoptera	T									ACNI00000000.1
4BB1	H41	South Korea		Lepidoptera	T		150;150	4080162	33	5756156	945747	626980	4	NFCY00000000
4AR1	H42	China	soil	Lepidoptera	T		150;150	4263511	67	6234285	1108884	553099	4	NFCP00000000
4BC1	H43	China	soil	Lepidoptera	T		100;100		41	5601382	945521	698022	4	NFCZ00000000
4AU1	H44	Japan	Bombyx mori	Lepidoptera	T		150;150	3507835	243	6424312	235609	64570	30	MOOK00000000
4BG1	H45	Denmark	ivy leaves	Lepidoptera	T				32	5620396	945454	574378	4	NFDB00000000
4BH1	H46	Tailand	rice paddy		T				89	5481202	623838	208374	9	NFDC00000000
4BJ1	H47	Poland	soil		T				52	5981618	1028699	321129	5	NFDD00000000
4BK1	H48	Spain	soil		T		150;150	2795308	68	5921110	1017676	206453	8	NFDE00000000
4BL1	H49	Argentina			T				43	5740107	1471361	705674	3	NFDF00000000
4BM1	H50	Spain	soil		T		150;150	3164652	139	6188349	938327	154124	9	NFDG00000000
4BN1	H51	China	beans	Lepidoptera	T		125;125	5850783	86	6536387	620820	226796	9	MOOL00000000
4BP1	H52	Korea	sesame field	Lepidoptera	T				105	6469235	620148	226796	9	NFDH00000000
4BQ1	H53	Spain	soil		T		150;150	3791670	66	5673703	1116400	638965	3	NFDI00000000
4BR1	H54	Denmark	Lymantria monacha	Lepidoptera	T		150;150	3741022	155	6510651	365279	117040	18	NFDJ00000000
4BS1	H55	Spain	soil		T				126	6221885	625669	190842	10	MOOM00000000
4BT1	H56	China	read soil	Lepidoptera	T		150;150	4141087	46	5776387	702045	381584	5	NFDK00000000
4BU1	H57	Spain		Coleoptera	T				117	6520103	1007070	206450	9	MOON00000000
4BV1	H58	Argentina			T		150;150	4355527	172	6207392	487545	105494	14	MOOO00000000
4BW1	H59	Spain			T				167	6342141	423266	135681	14	MOOP00000000
4BX1	H60	China	sandy soil	Coleoptera	T		100;100		135	6382804	767854	111850	13	NFDL00000000
4BY1	H61	Denmark	Scotch pine		T		150;150	5029539	62	6009976	999978	245806	7	MOOQ00000000
4BZ1	H62	China	black soil		T				127	6247040	849505	284548	7	MOOR00000000
T63001	H63				T		150;150	4672461	53	5521607	735517	264772	6	NFEW00000000
4CB1	H64	Azores	soil	Lepidoptera	T		150;150	4544551	219	6270096	378546	56066	30	NFDO00000000
4CC1	H65	Pakistan	grain field	Coleoptera	T									ACNJ00000000.1
4CD1	H66	Azores	soil		T				79	5865291	686225	352880	6	NFDP00000000
4CE1	H67	Azores	soil		T		100;100		82	6085869	1119806	251556	6	NFDQ00000000
T68001	H68	Tailand			T		100;100		29	5471307	1178759	514058	4	NFEX00000000
T69001	H69				T		150;150	4573033	62	5665792	735517	257610	7	NFEY00000000
T70001	H70				T		150;150	3147395	96	6022089	836559	211202	7	MOOW00000000
MC28	Sichuansis			Diptera	T									CP003687 - CP003694
4T1	wuhanensis			Lepidoptera	T		125;125	5788529	199	6336696	379898	58722	30	NFEE00000000
Al Hakam														CP000485, CP000486
BMB171														CP001903, CP001904
DAR 81934		Australia				2013								ANPK00000000.1
DB27														CBXL000000000.1
HD771		USA												CP003752 - CP003760
I13							150;150	4566432	261	7039360	343334	56612	33	NFEN00000000
JM-Mgvxx-63														AYSM00000000.1
LM1212		Madagascar												AYPV00000000.1
NBIN-866		China	soil			2014								JEOF00000000.1
YBT1518			soil	Rhabditida										CP005935 - CP005940
